# Supplementary material for: The Role of Autophagy in Copper-Induced Apoptosis and Developmental Neurotoxicity in SH-SY5Y Cells
Source: Toxics. 2025 Jan 17;13(1):63. doi: 10.3390/toxics13010063 (PMC11769067; doi:10.3390/toxics13010063)
Supplement: Supplementary file 1 [file toxics-13-00063-s001.zip]

Archive with 1 entries (1 files):
- toxics-3392253-supplementary.pdf
